# Supplementary material for: Motor neurons in the escape response circuit of white shrimp (Litopenaeus setiferus)
Source: PeerJ. 2015 Jul 21;3:e1112. doi: 10.7717/peerj.1112 (PMC4517965; doi:10.7717/peerj.1112)
Supplement: Supplemental Information 2 — Micrographs of N2 backfills. Images have been reduced in size. [file peerj-03-1112-s002.zip]

Archive with 211 entries (211 files):
- BulkResizePhotos.com.html
- 2009 06 26 A2N2 a.jpg
- 2009 06 26 A2N2 b.jpg
- 2009 06 26 A2N2 c.jpg
- 2009 07 07 A1N2 (1).jpg
- 2009 07 07 A1N2 (2).jpg
- 2009 07 07 A1N2 (3).jpg
- 2009 07 07 A1N2 (4).jpg
- 2009 07 07 A1N2.jpg
- 2009 07 07 A2N2 (1).jpg
- 2009 07 07 A2N2 (2).jpg
- 2009 07 07 A2N2 (3).jpg
- 2009 07 07 A2N2 (4).jpg
- 2009 07 07 A2N2 (5).jpg
- 2009 07 07 A2N2.jpg
- 2009 07 07 A4N2 (1).jpg
- 2009 07 07 A4N2 (2).jpg
- 2009 07 07 A4N2 (3).jpg
- 2009 07 07 A4N2.jpg
- 20090623 A2N2 a.jpg
- 20090623 A2N2 b.jpg
- 20090623 A2N2 c.jpg
- 20090623 A2N2 d.jpg
- 20090623 A2N2 e.jpg
- 20090623 A4N2 a.jpg
- 20090623 A4N2 b.jpg
- 20090623 A4N2 c.jpg
- 20090623 A4N2 d.jpg
- A1N2 2008 07 08 (1).jpg
- A1N2 2008 07 08 (2).jpg
- A1N2 2008 07 08 (3).jpg
- A1N2 2008 07 08 (4).jpg
- A1N2 2008 07 08 (5).jpg
- A1N2 2008 07 08 (6).jpg
- A1N2 2008 07 08 (7).jpg
- A1N2 2008 07 08 (8).jpg
- A1N2 2008 07 08 (9).jpg
- A1N2 2008 07 08 (10).jpg
- A1N2 2008 07 08 (11).jpg
- A1N2 2008 07 08 (12).jpg
- A1N2 2008 07 08 (13).jpg
- A1N2 2008 07 08 (14).jpg
- A1N2 2008 07 08 (15).jpg
- A1N2 2008 07 08 (16).jpg
- A1N2 2008 07 08 (17).jpg
- A1N2 2008 07 08 (18).jpg
- A1N2 2008 07 08 (19).jpg
- A1N2 2008 07 08 (20).jpg
- A1N2 2008 07 08.jpg
- A1N2 2009 07 04 a.jpg
- A1N2 2009 07 04 b.jpg
- A1N2 2009 07 04 c.jpg
- A1N2 2009 07 07 b stack (1).jpg
- A1N2 2009 07 07 b stack (2).jpg
- A1N2 2009 07 07 b stack (3).jpg
- A1N2 2009 07 07 b stack (4).jpg
- A1N2 2009 07 07 b stack (5).jpg
- A1N2 2009 07 07 b stack (6).jpg
- A1N2 2009 07 07 b stack (7).jpg
- A1N2 2009 07 07 b stack (8).jpg
- A1N2 2009 07 07 b stack (9).jpg
- A1N2 2009 07 07 b stack (10).jpg
- A1N2 2009 07 07 b stack (11).jpg
- A1N2 2009 07 07 b stack (12).jpg
- A1N2 2009 07 07 b stack (13).jpg
- A1N2 2009 07 07 b stack (14).jpg
- A1N2 2009 07 07 b stack (15).jpg
- A1N2 2009 07 07 b stack (16).jpg
- A1N2 2009 07 07 b stack (17).jpg
- A1N2 2009 07 07 b stack (18).jpg
- A1N2 2009 07 07 b stack (19).jpg
- A1N2 2009 07 07 b stack (20).jpg
- A1N2 2009 07 07 stack a (1).jpg
- A1N2 2009 07 07 stack a (2).jpg
- A1N2 2009 07 07 stack a (3).jpg
- A1N2 2009 07 07 stack a (4).jpg
- A1N2 2009 07 07 stack a (5).jpg
- A1N2 2009 07 07 stack a (6).jpg
- A1N2 2009 07 07 stack a (7).jpg
- A1N2 2009 07 07 stack a (8).jpg
- A1N2 2009 07 07 stack a (9).jpg
- A1N2 2009 07 07 stack a (10).jpg
- A1N2 2009 07 07 stack a (11).jpg
- A1N2 2009 07 07 stack a (12).jpg
- A1N2 2009 07 07 stack a (13).jpg
- A1N2 2009 07 07 stack a (14).jpg
- A1N2 2009 07 07 stack a (15).jpg
- A1N2 2009 07 07 stack a (16).jpg
- A1N2 2009 07 07 stack a (17).jpg
- A1N2 2009 07 07 stack a (18).jpg
- A1N2 2009 07 07 stack a (19).jpg
- A1N2 2009 07 07 stack a (20).jpg
- A1N2 2009 07 07 stack a (21).jpg
- A1N2 2009 07 07 stack a (22).jpg
- A1N2 2009 07 07 stack a (23).jpg
- A2 P1010029.jpg
- A2 P1010030.jpg
- A2 P1010031.jpg
- A2N2 2009 06 21 a.jpg
- A2N2 2009 06 21 b.jpg
- A2N2 2009 06 21 c.jpg
- A2N2 2009 06 21 d.jpg
- A2N2 2009 07 03a.jpg
- A2N2 2009 07 03b.jpg
- A2N2 2009 07 04 a.jpg
- A2N2 2009 07 04 b.jpg
- A2N2 2009 07 04 c.jpg
- A2N2 2009 07 04 d.jpg
- A2N2 2009 07 04 e.jpg
- A2N2p 2009 06 18 a.jpg
- A2N2p 2009 06 18 b.jpg
- A2N2p 2009 06 19 a.jpg
- A2N2p 2009 06 19 b.jpg
- A2N2p 2009 06 19 c.jpg
- A2N2p 2009 06 19 d.jpg
- A3 P1010032.jpg
- A3N2 2009 07 04 a.jpg
- A3N2 2009 07 04 b.jpg
- A3N2 2009 07 04 c.jpg
- A3N2 2009 07 04 d.jpg
- A3N2p 2009 07 13 (1).jpg
- A3N2p 2009 07 13 (2).jpg
- A3N2p 2009 07 13 (3).jpg
- A3N2p 2009 07 13 (4).jpg
- A3N2p 2009 07 13 (5).jpg
- A3N2p 2009 07 13 (6).jpg
- A3N2p 2009 07 13 (7).jpg
- A3N2p 2009 07 13 (8).jpg
- A3N2p 2009 07 13 (9).jpg
- A3N2p 2009 07 13 (10).jpg
- A3N2p 2009 07 13 (11).jpg
- A3N2p 2009 07 13 (12).jpg
- A3N2p 2009 07 13 (13).jpg
- A3N2p 2009 07 13 (14).jpg
- A3N2p 2009 07 13 (15).jpg
- A3N2p 2009 07 13 (16).jpg
- A3N2p 2009 07 13 (17).jpg
- A3N2p 2009 07 13 (18).jpg
- A3N2p 2009 07 13 (19).jpg
- A3N2p 2009 07 13 (20).jpg
- A3N2p 2009 07 13.jpg
- A4N2 2007 07 07 stack (1).jpg
- A4N2 2007 07 07 stack (2).jpg
- A4N2 2007 07 07 stack (3).jpg
- A4N2 2007 07 07 stack (4).jpg
- A4N2 2007 07 07 stack (5).jpg
- A4N2 2007 07 07 stack (6).jpg
- A4N2 2007 07 07 stack (7).jpg
- A4N2 2007 07 07 stack (8).jpg
- A4N2 2007 07 07 stack (9).jpg
- A4N2 2007 07 07 stack (10).jpg
- A4N2 2007 07 07 stack (11).jpg
- A4N2 2007 07 07 stack (12).jpg
- A4N2 2007 07 07 stack (13).jpg
- A4N2 2007 07 07 stack (14).jpg
- A4N2 2007 07 07 stack.jpg
- A4N2 2009 06 21 a.jpg
- A4N2p 2009 06 18 a.jpg
- A4N2p 2009 06 18 b.jpg
- A4N2p 2009 06 18 c.jpg
- A4N2p 2009 0708 (1).jpg
- A4N2p 2009 0708 (2).jpg
- A4N2p 2009 0708 (3).jpg
- A4N2p 2009 0708 (4).jpg
- A4N2p 2009 0708 (5).jpg
- A4N2p 2009 0708 (6).jpg
- A4N2p 2009 0708 (7).jpg
- A4N2p 2009 0708 (8).jpg
- A4N2p 2009 0708 (9).jpg
- A4N2p 2009 0708 (10).jpg
- A4N2p 2009 0708 (11).jpg
- A4N2p 2009 0708 (12).jpg
- A4N2p 2009 0708 (13).jpg
- A4N2p 2009 0708 (14).jpg
- A4N2p 2009 0708 (15).jpg
- A4N2p 2009 0708 (16).jpg
- A4N2p 2009 0708 (17).jpg
- A4N2p 2009 0708 (18).jpg
- A4N2p 2009 0708 (19).jpg
- A4N2p 2009 0708 (20).jpg
- A4N2p 2009 0708 (21).jpg
- A4N2p 2009 0708 (22).jpg
- A4N2p 2009 0708 (23).jpg
- A4N2p 2009 0708 (24).jpg
- A4N2p 2009 0708 (25).jpg
- A4N2p 2009 0708 (26).jpg
- A4N2p 2009 0708.jpg
- A5N2 2009 07 09 (1).jpg
- A5N2 2009 07 09 (2).jpg
- A5N2 2009 07 09 (3).jpg
- A5N2 2009 07 09 (4).jpg
- A5N2 2009 07 09 (5).jpg
- A5N2 2009 07 09 (6).jpg
- A5N2 2009 07 09 (7).jpg
- A5N2 2009 07 09 (8).jpg
- A5N2 2009 07 09 (9).jpg
- A5N2 2009 07 09 (10).jpg
- A5N2 2009 07 09 (11).jpg
- A5N2 2009 07 09 (12).jpg
- A5N2 2009 07 09 (13).jpg
- A5N2 2009 07 09 (14).jpg
- A5N2 2009 07 09 (15).jpg
- A5N2 2009 07 09.jpg
- P1010021.jpg
- P1010022.jpg
- P1010023.jpg
- P1010024.jpg
- P1010025.jpg
- P1010026.jpg
- P1010027.jpg
- P1010028.jpg
