# Supplementary material for: Motor neurons in the escape response circuit of white shrimp (Litopenaeus setiferus)
Source: PeerJ. 2015 Jul 21;3:e1112. doi: 10.7717/peerj.1112 (PMC4517965; doi:10.7717/peerj.1112)
Supplement: Supplemental Information 2 — Micrographs of N3 backfills. Images have been reduced in size. [file peerj-03-1112-s003.zip]

Archive with 531 entries (531 files):
- BulkResizePhotos.com.html
- A1 N2 P1010065.jpg
- A1 N2 P1010066.jpg
- A1 N2 P1010067.jpg
- A1 N2 P1010068.jpg
- A1 N2 P1010069.jpg
- A1N3 2009 07 13 (1).jpg
- A1N3 2009 07 13 (2).jpg
- A1N3 2009 07 13 (3).jpg
- A1N3 2009 07 13 (4).jpg
- A1N3 2009 07 13 (5).jpg
- A1N3 2009 07 13 (6).jpg
- A1N3 2009 07 13 (7).jpg
- A1N3 2009 07 13 (8).jpg
- A1N3 2009 07 13 (9).jpg
- A1N3 2009 07 13 (10).jpg
- A1N3 2009 07 13 (11).jpg
- A1N3 2009 07 13 (12).jpg
- A1N3 2009 07 13 (13).jpg
- A1N3 2009 07 13 (14).jpg
- A1N3 2009 07 13 (15).jpg
- A1N3 2009 07 13 (16).jpg
- A1N3 2009 07 13.jpg
- A1N3 axons 2009 07 15 (1).jpg
- A1N3 axons 2009 07 15 (2).jpg
- A1N3 axons 2009 07 15.jpg
- A1N3 FAC 2009 07 10 (1).jpg
- A1N3 FAC 2009 07 10 (2).jpg
- A1N3 FAC 2009 07 10 (3).jpg
- A1N3 FAC 2009 07 10 (4).jpg
- A1N3 FAC 2009 07 10 (5).jpg
- A1N3 FAC 2009 07 10 (6).jpg
- A1N3 FAC 2009 07 10 (7).jpg
- A1N3 FAC 2009 07 10 (8).jpg
- A1N3 FAC 2009 07 10 (9).jpg
- A1N3 FAC 2009 07 10 (10).jpg
- A1N3 FAC 2009 07 10 (11).jpg
- A1N3 FAC 2009 07 10 (12).jpg
- A1N3 FAC 2009 07 10 (13).jpg
- A1N3 FAC 2009 07 10 (14).jpg
- A1N3 FAC 2009 07 10 (15).jpg
- A1N3 FAC 2009 07 10 (16).jpg
- A1N3 FAC 2009 07 10 (17).jpg
- A1N3 FAC 2009 07 10 (18).jpg
- A1N3 FAC 2009 07 10 (19).jpg
- A1N3 FAC 2009 07 10.jpg
- A1N3 low 2007 09 10 (1).jpg
- A1N3 low 2007 09 10 (2).jpg
- A1N3 low 2007 09 10 (3).jpg
- A1N3 low 2007 09 10 (4).jpg
- A1N3 low 2007 09 10 (5).jpg
- A1N3 low 2007 09 10 (6).jpg
- A1N3 low 2007 09 10 (7).jpg
- A1N3 low 2007 09 10 (8).jpg
- A1N3 low 2007 09 10 (9).jpg
- A1N3 low 2007 09 10 (10).jpg
- A1N3 low 2007 09 10 (11).jpg
- A1N3 low 2007 09 10 (12).jpg
- A1N3 low 2007 09 10 (13).jpg
- A1N3 low 2007 09 10 (14).jpg
- A1N3 low 2007 09 10 (15).jpg
- A1N3 low 2007 09 10 (16).jpg
- A1N3 low 2007 09 10 (17).jpg
- A1N3 low 2007 09 10 (18).jpg
- A1N3 low 2007 09 10 (19).jpg
- A1N3 low 2007 09 10 (20).jpg
- A1N3 low 2007 09 10 (21).jpg
- A1N3 low 2007 09 10 (22).jpg
- A1N3 low 2007 09 10 (23).jpg
- A1N3 low 2007 09 10 (24).jpg
- A1N3 low 2007 09 10 (25).jpg
- A1N3 low 2007 09 10 (26).jpg
- A1N3 low 2007 09 10 (27).jpg
- A1N3 low 2007 09 10 (28).jpg
- A1N3 low 2007 09 10 (29).jpg
- A1N3 low 2007 09 10 (30).jpg
- A1N3 low 2007 09 10 (31).jpg
- A1N3 low 2007 09 10 (32).jpg
- A1N3 low 2007 09 10 (33).jpg
- A1N3 low 2007 09 10 (34).jpg
- A1N3 low 2007 09 10 (35).jpg
- A1N3 low 2007 09 10 (36).jpg
- A1N3 low 2007 09 10 (37).jpg
- A1N3 low 2007 09 10 (38).jpg
- A1N3 low 2007 09 10 (39).jpg
- A1N3 low 2007 09 10 (40).jpg
- A1N3 low 2007 09 10 (41).jpg
- A1N3 low 2007 09 10 (42).jpg
- A1N3 low 2007 09 10 (43).jpg
- A1N3 low 2007 09 10.jpg
- A1N3 MoG axon 2009 07 10.jpg
- A1N3 Mog synapse 2009 07 15 (1).jpg
- A1N3 Mog synapse 2009 07 15 (2).jpg
- A1N3 Mog synapse 2009 07 15 (3).jpg
- A1N3 Mog synapse 2009 07 15 (4).jpg
- A1N3 Mog synapse 2009 07 15 (5).jpg
- A1N3 Mog synapse 2009 07 15 (6).jpg
- A1N3 Mog synapse 2009 07 15 (7).jpg
- A1N3 Mog synapse 2009 07 15 (8).jpg
- A1N3 Mog synapse 2009 07 15 (9).jpg
- A1N3 Mog synapse 2009 07 15 (10).jpg
- A1N3 Mog synapse 2009 07 15.jpg
- A1N3 posterior 2009 07 13 (1).jpg
- A1N3 posterior 2009 07 13 (2).jpg
- A1N3 posterior 2009 07 13 (3).jpg
- A1N3 posterior 2009 07 13 (4).jpg
- A1N3 posterior 2009 07 13 (5).jpg
- A1N3 posterior 2009 07 13 (6).jpg
- A1N3 posterior 2009 07 13 (7).jpg
- A1N3 posterior 2009 07 13 (8).jpg
- A1N3 posterior 2009 07 13 (9).jpg
- A1N3 posterior 2009 07 13.jpg
- A1N3 redone 2009 07 13 (1).jpg
- A1N3 redone 2009 07 13 (2).jpg
- A1N3 redone 2009 07 13 (3).jpg
- A1N3 redone 2009 07 13 (4).jpg
- A1N3 redone 2009 07 13 (5).jpg
- A1N3 redone 2009 07 13 (6).jpg
- A1N3 redone 2009 07 13 (7).jpg
- A1N3 redone 2009 07 13 (8).jpg
- A1N3 redone 2009 07 13 (9).jpg
- A1N3 redone 2009 07 13 (10).jpg
- A1N3 redone 2009 07 13 (11).jpg
- A1N3 redone 2009 07 13 (12).jpg
- A1N3 redone 2009 07 13 (13).jpg
- A1N3 redone 2009 07 13 (14).jpg
- A1N3 redone 2009 07 13 (15).jpg
- A1N3 redone 2009 07 13 (16).jpg
- A1N3 redone 2009 07 13 (17).jpg
- A1N3 redone 2009 07 13 (18).jpg
- A1N3 redone 2009 07 13 (19).jpg
- A1N3 redone 2009 07 13 (20).jpg
- A1N3 redone 2009 07 13 (21).jpg
- A1N3 redone 2009 07 13 (22).jpg
- A1N3 redone 2009 07 13 (23).jpg
- A1N3 redone 2009 07 13.jpg
- A1N3 unilateral 2009 07 09 (1).jpg
- A1N3 unilateral 2009 07 09 (2).jpg
- A1N3 unilateral 2009 07 09 (3).jpg
- A1N3 unilateral 2009 07 09 (4).jpg
- A1N3 unilateral 2009 07 09 (5).jpg
- A1N3 unilateral 2009 07 09 (6).jpg
- A1N3 unilateral 2009 07 09 (7).jpg
- A1N3 unilateral 2009 07 09 (8).jpg
- A1N3 unilateral 2009 07 09 (9).jpg
- A1N3 unilateral 2009 07 09 (10).jpg
- A1N3 unilateral 2009 07 09 (11).jpg
- A1N3 unilateral 2009 07 09 (12).jpg
- A1N3 unilateral 2009 07 09 (13).jpg
- A1N3 unilateral 2009 07 09 (14).jpg
- A1N3 unilateral 2009 07 09 (15).jpg
- A1N3 unilateral 2009 07 09 (16).jpg
- A1N3 unilateral 2009 07 09 (17).jpg
- A1N3 unilateral 2009 07 09 (18).jpg
- A1N3 unilateral 2009 07 09 (19).jpg
- A1N3 unilateral 2009 07 09 (20).jpg
- A1N3 unilateral 2009 07 09 (21).jpg
- A1N3 unilateral 2009 07 09 (22).jpg
- A1N3 unilateral 2009 07 09 (23).jpg
- A1N3 unilateral 2009 07 09 (24).jpg
- A1N3 unilateral 2009 07 09 (25).jpg
- A1N3 unilateral 2009 07 09 (26).jpg
- A1N3 unilateral 2009 07 09.jpg
- A2 N2 P1010070.jpg
- A2 N2 P1010071.jpg
- A2N3 2009 07 08 (1).jpg
- A2N3 2009 07 08 (2).jpg
- A2N3 2009 07 08 (3).jpg
- A2N3 2009 07 08 (4).jpg
- A2N3 2009 07 08 (5).jpg
- A2N3 2009 07 08 (6).jpg
- A2N3 2009 07 08.jpg
- A3 N2 P1010072.jpg
- A3 N2 P1010073.jpg
- A3 N2 P1010074.jpg
- A3 N2 P1010075.jpg
- A3 N2 P1010077.jpg
- A3 N2 P1010078.jpg
- A3N2 2009 07 10 (1).jpg
- A3N2 2009 07 10 (2).jpg
- A3N2 2009 07 10 (3).jpg
- A3N2 2009 07 10 (4).jpg
- A3N2 2009 07 10 (5).jpg
- A3N2 2009 07 10 (6).jpg
- A3N2 2009 07 10 (7).jpg
- A3N2 2009 07 10 (8).jpg
- A3N2 2009 07 10 (9).jpg
- A3N2 2009 07 10 (10).jpg
- A3N2 2009 07 10 (11).jpg
- A3N2 2009 07 10 (12).jpg
- A3N2 2009 07 10 (13).jpg
- A3N2 2009 07 10 (14).jpg
- A3N2 2009 07 10 (15).jpg
- A3N2 2009 07 10 (16).jpg
- A3N2 2009 07 10 (17).jpg
- A3N2 2009 07 10 (18).jpg
- A3N2 2009 07 10 (19).jpg
- A3N2 2009 07 10 (20).jpg
- A3N2 2009 07 10 (21).jpg
- A3N2 2009 07 10 (22).jpg
- A3N2 2009 07 10.jpg
- A3N2 2009 07 15 (1).jpg
- A3N2 2009 07 15 (2).jpg
- A3N2 2009 07 15 (3).jpg
- A3N2 2009 07 15 (4).jpg
- A3N2 2009 07 15 (5).jpg
- A3N2 2009 07 15 (6).jpg
- A3N2 2009 07 15 (7).jpg
- A3N2 2009 07 15 (8).jpg
- A3N2 2009 07 15 (9).jpg
- A3N2 2009 07 15 (10).jpg
- A3N2 2009 07 15 (11).jpg
- A3N2 2009 07 15 (12).jpg
- A3N2 2009 07 15 (13).jpg
- A3N2 2009 07 15 (14).jpg
- A3N2 2009 07 15 (15).jpg
- A3N2 2009 07 15 (16).jpg
- A3N2 2009 07 15 (17).jpg
- A3N2 2009 07 15 (18).jpg
- A3N2 2009 07 15 (19).jpg
- A3N2 2009 07 15 (20).jpg
- A3N2 2009 07 15.jpg
- A3N3 dorsal view 2009 07 09 (1).jpg
- A3N3 dorsal view 2009 07 09 (2).jpg
- A3N3 dorsal view 2009 07 09 (3).jpg
- A3N3 dorsal view 2009 07 09 (4).jpg
- A3N3 dorsal view 2009 07 09 (5).jpg
- A3N3 dorsal view 2009 07 09 (6).jpg
- A3N3 dorsal view 2009 07 09 (7).jpg
- A3N3 dorsal view 2009 07 09 (8).jpg
- A3N3 dorsal view 2009 07 09 (9).jpg
- A3N3 dorsal view 2009 07 09 (10).jpg
- A3N3 dorsal view 2009 07 09 (11).jpg
- A3N3 dorsal view 2009 07 09 (12).jpg
- A3N3 dorsal view 2009 07 09 (13).jpg
- A3N3 dorsal view 2009 07 09 (14).jpg
- A3N3 dorsal view 2009 07 09 (15).jpg
- A3N3 dorsal view 2009 07 09 (16).jpg
- A3N3 dorsal view 2009 07 09 (17).jpg
- A3N3 dorsal view 2009 07 09 (18).jpg
- A3N3 dorsal view 2009 07 09 (19).jpg
- A3N3 dorsal view 2009 07 09 (20).jpg
- A3N3 dorsal view 2009 07 09 (21).jpg
- A3N3 dorsal view 2009 07 09 (22).jpg
- A3N3 dorsal view 2009 07 09 (23).jpg
- A3N3 dorsal view 2009 07 09 (24).jpg
- A3N3 dorsal view 2009 07 09 (25).jpg
- A3N3 dorsal view 2009 07 09 (26).jpg
- A3N3 dorsal view 2009 07 09 (27).jpg
- A3N3 dorsal view 2009 07 09 (28).jpg
- A3N3 dorsal view 2009 07 09.jpg
- A3N3 lateral 2009 07 09 (1).jpg
- A3N3 lateral 2009 07 09 (2).jpg
- A3N3 lateral 2009 07 09 (3).jpg
- A3N3 lateral 2009 07 09 (4).jpg
- A3N3 lateral 2009 07 09 (5).jpg
- A3N3 lateral 2009 07 09 (6).jpg
- A3N3 lateral 2009 07 09 (7).jpg
- A3N3 lateral 2009 07 09 (8).jpg
- A3N3 lateral 2009 07 09 (9).jpg
- A3N3 lateral 2009 07 09 (10).jpg
- A3N3 lateral 2009 07 09 (11).jpg
- A3N3 lateral 2009 07 09 (12).jpg
- A3N3 lateral 2009 07 09 (13).jpg
- A3N3 lateral 2009 07 09 (14).jpg
- A3N3 lateral 2009 07 09 (15).jpg
- A3N3 lateral 2009 07 09 (16).jpg
- A3N3 lateral 2009 07 09 (17).jpg
- A3N3 lateral 2009 07 09 (18).jpg
- A3N3 lateral 2009 07 09 (19).jpg
- A3N3 lateral 2009 07 09 (20).jpg
- A3N3 lateral 2009 07 09 (21).jpg
- A3N3 lateral 2009 07 09 (22).jpg
- A3N3 lateral 2009 07 09 (23).jpg
- A3N3 lateral 2009 07 09 (24).jpg
- A3N3 lateral 2009 07 09 (25).jpg
- A3N3 lateral 2009 07 09 (26).jpg
- A3N3 lateral 2009 07 09 (27).jpg
- A3N3 lateral 2009 07 09 (28).jpg
- A3N3 lateral 2009 07 09 (29).jpg
- A3N3 lateral 2009 07 09 (30).jpg
- A3N3 lateral 2009 07 09.jpg
- A3N3 misc 2009 07 09 (1).jpg
- A3N3 misc 2009 07 09 (2).jpg
- A3N3 misc 2009 07 09 (3).jpg
- A3N3 misc 2009 07 09 (4).jpg
- A3N3 misc 2009 07 09.jpg
- A3N3 ventral 2009 07 09 (1).jpg
- A3N3 ventral 2009 07 09 (2).jpg
- A3N3 ventral 2009 07 09 (3).jpg
- A3N3 ventral 2009 07 09 (4).jpg
- A3N3 ventral 2009 07 09 (5).jpg
- A3N3 ventral 2009 07 09 (6).jpg
- A3N3 ventral 2009 07 09 (7).jpg
- A3N3 ventral 2009 07 09 (8).jpg
- A3N3 ventral 2009 07 09 (9).jpg
- A3N3 ventral 2009 07 09 (10).jpg
- A3N3 ventral 2009 07 09 (11).jpg
- A3N3 ventral 2009 07 09 (12).jpg
- A3N3 ventral 2009 07 09 (13).jpg
[truncated: 231 more entries]
